# Supplementary material for: Garlic Ecotypes Utilise Different Morphological, Physiological and Biochemical Mechanisms to Cope with Drought Stress
Source: Plants (Basel). 2023 Apr 28;12(9):1824. doi: 10.3390/plants12091824 (PMC10180593; doi:10.3390/plants12091824)
Supplement: Supplementary file 1 [file plants-12-01824-s001.zip]

Archive with 1 entries (1 files):
- plants-2287588-supplementary.pdf
